# Supplementary material for: Establishment and Validation of a Novel Risk Score for Hepatocellular Carcinoma Based on Bile Acid and Bile Salt Metabolism-Related Genes
Source: Int J Mol Sci. 2023 May 11;24(10):8597. doi: 10.3390/ijms24108597 (PMC10217959; doi:10.3390/ijms24108597)
Supplement: Supplementary file 1 [file ijms-24-08597-s001.zip]

Archive with 1 entries (1 files):
- ijms-2283527-supplementary.pdf
